# Supplementary material for: Systematic Methods to Resolve Lineage-Specific Stress States in Early Mammalian Embryos and That May Enable Miscarriage Prediction
Source: Cells. 2026 May 28;15(11):996. doi: 10.3390/cells15110996 (PMC13256741; doi:10.3390/cells15110996)
Supplement: Supplementary file 1 [file cells-15-00996-s001.zip]

Archive with 4 entries (4 files):
- cells-4273843 0513 Supplemental Table S1. Core (7) and Expanded (10) Stress Sensor¿CEffector Sentinel Pathways from 21st century vision 4 30 2026.pdf
- cells-4273843 0513 Supplemental Table S2 update 5 12 2026.pdf
- cells-4273843 0513 Supplemental Table S3 Expanded PrE VE PE marker panels with citations 04-30-2026.pdf
- cells-4273843 0513 Supplemental Table S4 TSC lineages 4 30 26.pdf
